# Supplementary material for: A Preliminary Exploration of Transcriptome and Proteomic Changes During the Young and Harvest Periods in Morchella sextelata
Source: J Fungi (Basel). 2025 Mar 2;11(3):192. doi: 10.3390/jof11030192 (PMC11943006; doi:10.3390/jof11030192)
Supplement: Supplementary file 1 [file jof-11-00192-s001.zip › Supplementary Materials.xlsx]

## Sheet: Supplementary Table  1
Supplementary Table 1.Statistics of RNA-seq data of samples.
Sample	Clean reads	Clean bases	Q20(%)	Q30(%)
YP1	50737070	7585323803	98.81	96.19
YP2	45037056	6743744358	98.79	96.13
YP3	45298696	6787393296	98.79	96.11
HP1	43380524	6497193932	98.77	96.07
HP2	52517268	7841174280	98.85	96.32
HP3	45725374	6856599212	98.76	96.05

## Sheet: Supplementary Table 2
	Supplementary Table 2. Primer sequences used in fluorescence quantitative PCR.
	Gene Name	Forward Primer	Reverse Primer	Forward Primer Tm ◦C	Reverse Primer Tm ◦C	Forward Primer GC%	Reverse Primer GC%
1	18S	AGCCCGCAAATCCCA	AATCGCCCAGCACGA	59.63	58.169	60	60
2	H6S33_005394	TGCCGCCAAGGATGA	GCGCCTGCAGGATACAA	59.268	59.458	60	58.824
3	H6S33_002442	TCGCATTTGTGGCCG	TCGGGGTCGCATTTG	59.83	58.47	60	60
4	H6S33_006298	AACGGCGGCGTACAAA	CCCCAGGGCCAAAAA	59.782	58.843	56.25	60
5	H6S33_005393	AATGCCACCCCGTTCA	TTGAGCGCAGCCAATG	59.357	59.084	56.25	56.25
6	H6S33_010424	TGTTGAACGCAGGCACA	TTGAAGGCGATGGCG	59.467	58.832	52.941	60
7	H6S33_010522	ATTGGGCGGCATTGG	AACTCGCCATTCGCCA	59.939	59.862	60	56.25
8	H6S33_012166	TCCATTTTCGCCAGCC	AGCAAGCCTTTCCGCA	59.199	59.142	56.25	56.25
9	H6S33_008753	ACATGCGAGCCCGAAA	ATCGTTCCCAGAAGGCG	59.862	59.727	56.25	58.824
10	H6S33_002475	ACGGAGCGACCCATTTC	TGCCGCTGTTGGTGAA	59.575	59.396	58.824	56.25
11	H6S33_013065	TGATTTCCCGCGTGCT	TGCCGTTCCAAGGGA	59.862	57.948	56.25	60
12	H6S33_009174	TCAACGCCCTGGGAA	TGGGTGCCGGTTTCA	57.948	58.958	60	60
13	H6S33_000458	CGGCGGATTGCAAAG	TGGGCTTGCGTCCAA	58.25	59.324	60	60
14	H6S33_003631	TGGTGATGCGGCATGT	TACGCCCATCTGCTCCA	59.011	59.872	56.25	58.824
15	H6S33_012780	TGCGGGTACCAAGCTCA	AAATCCCCGCAGCCA	59.917	59.63	58.824	60
16	H6S33_010361	TGCCGTCCCCATCAA	TCACACGCCTCCCTGAA	58.897	59.882	60	58.824
17	H6S33_009134	TTGCCGTTCTCCCGA	TTGCGGTGGCTGCTT	58.135	58.418	60	60
18	H6S33_005544	TGGCAACGTGCAGGAA	CGCCGCCAAATGACA	59.396	59.83	56.25	60
19	H6S33_005055	CATCCGCAGCTGGAAGA	TTGGGCGCCCTGAAT	59.566	59.63	58.824	60
20	H6S33_000271	TCGATGGCAAGCTTTGG	TTTTCGCGAGATCGGC	59.425	59.529	52.941	56.25
21	H6S33_004978	CGCGAGGCAGCAAAA	TCGAAGCAACGGAACCA	59.242	59.891	60	52.941
22	H6S33_005395	ACGCCCCCAACGAAA	CCGCATTCGCAACCA	59.51	59.83	60	60

## Sheet: Supplementary Table  3
Supplementary Table 3. TPM values and qpcr values of genes
Gene Name	YP_TPM	HP_TPM	YP_qpr	HP_qpr	log2_FC	Regulation	GO Description	KEGG Description	Pathway ID
H6S33_005394	188.75±6.02	1.79±0.56	1.03±0.03	0.02±0	-6.89455	down	oxidoreductase activity	——
H6S33_002442	159.25±6.27	3.61±0.94	1.03±0.05	0.08±0.01	-5.61883	down	monooxygenase activity;;cellulose binding;;cellulase activity;;heme binding;;integral component of membrane;;oxidoreductase activity, acting on paired donors, with incorporation or reduction of molecular oxygen;;cellulose catabolic process;;extracellular region;;iron ion binding	——
H6S33_006298	527.29±5.64	22.95±0.68	0.98±0.02	0.07±0.01	-4.67338	down	integral component of membrane;;calcium ion binding	——
H6S33_005393	87.49±4.43	4.2±1.24	1.02±0.02	0.07±0.01	-4.49135	down	cellulose binding;;carbohydrate metabolic process;;cellulase activity;;cellulose catabolic process;;extracellular region	——
H6S33_010424	48.14±2.49	2.56±0.13	1.02±0.02	0.06±0	-4.3826	down	cellulose binding;;substituted mannan metabolic process;;mannan endo-1,4-beta-mannosidase activity;;extracellular region	Fructose and mannose metabolism	map00051
H6S33_010522	53.81±2.44	3.02±0.41	1.03±0.03	0.05±0	-4.28988	down	nucleus;;zinc ion binding;;RNA polymerase II transcription factor activity, sequence-specific DNA binding	——
H6S33_012166	102.46±14.36	5.76±1.24	0.98±0.03	0.07±0.01	-4.22942	down	carbohydrate binding	——
H6S33_008753	140.37±2.38	9.74±1.01	1.02±0.03	0.12±0.02	-3.99912	down	transcription factor activity, sequence-specific DNA binding	——
H6S33_002475	230.34±6	16.67±1.28	0.99±0.02	0.06±0.01	-3.93097	down	cytoplasm;;sulfate assimilation;;adenylylsulfate kinase activity;;hydrogen sulfide biosynthetic process;;cysteine biosynthetic process;;methionine biosynthetic process;;sulfate adenylyltransferase (ATP) activity;;ATP binding	Selenocompound metabolism;;Monobactam biosynthesis;;Purine metabolism;;Sulfur metabolism	map00450;;map00261;;map00230;;map00920
H6S33_013065	95.35±0.08	290.25±0.84	0.04±3.27	3.19±0.08	1.45798	up	1,4-alpha-glucan branching enzyme activity (using a glucosylated glycogenin as primer for glycogen synthesis;;hydrolase activity, hydrolyzing O-glycosyl compounds;;cation binding;;glycogen biosynthetic process;;1,4-alpha-glucan branching enzyme activity	Starch and sucrose metabolism	map00500
H6S33_009174	4.28±0.6	15.54±0.53	0.06±3.12	3.05±0.08	1.71706	up	metabolic process;;glucan endo-1,3-beta-glucanase activity, C-3 substituted reducing group;;beta-glucosidase activity;;glucan endo-1,4-beta-glucanase activity, C-3 substituted reducing group	——
H6S33_000458	0.36±0.04	14.7±0.68	0.01±40.13	41.08±2.22	5.19395	up	hydrolase activity;;carbohydrate metabolic process;;hydrolase activity, acting on glycosyl bonds;;hydrolase activity, hydrolyzing O-glycosyl compounds	——
H6S33_003631	4.36±0.62	181.77±0.66	0.02±37.88	36.44±1.52	5.23081	up	DNA recombination;;DNA repair;;nucleus;;recombinase activity;;meiosis I cell cycle process;;old GO;;DNA binding;;reciprocal meiotic recombination;;ATP binding	Meiosis - yeast	map04113
H6S33_012780	2.54±0.39	105.79±5.28	0.04±36.59	35.81±0.69	5.23237	up	reciprocal meiotic recombination;;nucleus	——
H6S33_010361	0.15±0.25	7.38±3.16	0.04±50.68	50.29±0.36	5.47243	up	extracellular region;;fungal-type cell wall;;structural constituent of cell wall	——
H6S33_009134	0.49±0.19	53.57±2.49	0.01±73.01	72.07±1.48	6.60063	up	integral component of membrane	——
H6S33_005544	0.21±0.03	24.27±1.06	0.03±115.36	112.58±3.01	6.69027	up	integral component of membrane	——
H6S33_005055	0.54±0.34	66.06±4.3	0.04±96.56	97.99±1.36	6.7801	up	integral component of membrane	——
H6S33_000271	0.15±0.25	26.02±1.76	0.03±129.19	131.83±3.59	7.20262	up	threonyl-tRNA aminoacylation;;cytoplasm;;threonine-tRNA ligase activity;;ATP binding	Aminoacyl-tRNA biosynthesis	map00970
H6S33_004978	0.2±0.09	50.72±2.54	0.03±194.01	198.3±5.93	7.83009	up	integral component of membrane	——
H6S33_005395	61.07±2.58	4.62±1.01	0.99±0.02	0.1±0.01	-3.87332	down	oxidoreductase activity	Pentose and glucuronate interconversions	map00040
